# Supplementary material for: Mild Inactivation of RE-1 Silencing Transcription Factor (REST) Reduces Susceptibility to Kainic Acid-Induced Seizures
Source: Front Cell Neurosci. 2020 Jan 10;13:580. doi: 10.3389/fncel.2019.00580 (PMC6965066; doi:10.3389/fncel.2019.00580)
Supplement: Supplementary file 1 [file Table_1.xlsx]

## Sheet: RTPCR primers
HUGO Gene Name	Accession	Primer FW	Primer RV	Full Gene Name
Arc	NM_018790.2	CCCCCAGCAGTGATTCATAC	GGTTTCATGCTGGCTTGTCT	Activity Regulated Cytoskeleton Associated Protein
Bdnf	NM_007540.4	ATTACCTGGATGCCGCAAA	TAATACTGTCACACACGCTCA	Brain-Derived Neurotrophic Factor
Fos	NM_010234.2	CAGAAGGGGCAAAGTAGAGC	TGATCTGTCTCCGCTTGGA	Fos Proto-Oncogene
Gria1	NM_001113325.2	GGCATGGCATGTGAAGCAATG	GGAGTCTACAGTAGTAGGCAGGAG	Glutamate Ionotropic Receptor AMPA Type Subunit 1
Grin2a	NM_008170.2	CGACAGCACTCCTATGATAACA	CCCTCCAGTAGCCTTTCC	Glutamate Ionotropic Receptor NMDA Type Subunit 2A
Kcnh1	NM_001038607.1	AGACCTTTGAGAACTACGAGATGAA	TTATGTCGCTGAAAGTGCAAAG	Potassium Voltage-Gated Channel Subfamily H Member 1
Scn2a	NM_001099298.2	GGCTCTGCTGTCATTGTTGGTA	GAAGGCTAGGTGAGTACATCCC	Sodium Voltage-Gated Channel Alpha Subunit 2
Scn8a	NM_011323.3	CCATAAACGCTGCTATTCTGAGAG	CCTGCTGTCCTGGTGATGA	Sodium Voltage-Gated Channel Alpha Subunit 8
Snap25	NM_011428.3	CCTAGTAGGTCTTGCACATACAC	GACAGAGCACACAGGACATTT	Synaptosome Associated Protein 25
Syn 1	NM_013680.3	ATCTTCCTCCAACCTCCA	TTTGCTTCCCGACTCTTC	Synapsin 1
Syn2	NM_001111015.1	TACGACTTCCAGGACATT	TTGCCAATCTTCTGAACTC	Synapsin 2
Gapdh	NM_001289726.1	TAGACAAAATGGTGAAGGT	AGTTGAGGTCAATGAAGG	Glyceraldehyde 3-phosphate dehydrogenase
Actin	NM_009608.4	CTGGCTCCTAGCACCATGAAGAT	GGTGGACAGTGAGGCCAGGAT	Actin
