# Supplementary material for: Mild Inactivation of RE-1 Silencing Transcription Factor (REST) Reduces Susceptibility to Kainic Acid-Induced Seizures
Source: Front Cell Neurosci. 2020 Jan 10;13:580. doi: 10.3389/fncel.2019.00580 (PMC6965066; doi:10.3389/fncel.2019.00580)
Supplement: Supplementary file 2 [file Table_2.xlsx]

## Sheet: Nanostring codeset
HUGO Gene Name	Accession	Position	Target Sequence	Housekeeping (HK)	Full Gene Name
Adgrb2	NM_001199696.1	3291-3390	CTCTATGCCTTCGTGGGTCCAGCAGCAGTCATTGTCCTGGTGAACATGCTCATCGGGATTATCGTCTTCAACAAGCTCATGGCTCGCGATGGCGTCTCAG		Adhesion G Protein-Coupled Receptor B2
Arc	NM_018790.2	2716-2815	TGCAGTCTGAGTAGGCCTTGTTGCGGTTCCTCCATCTGCCTGGTCTATTGGTGTTCTGAGACCAATTCCACTGATGTTCTGACAGATCCTCCACCCTGTG		Activity Regulated Cytoskeleton Associated Protein
Bdnf	NM_007540.4	3261-3360	AGTCCCGTCTGTACTTTACCCTTTGGGGTTAGAAGTCAAGTTGGAAGCCTGAATGAATGGACCCAATGAGAACTAGTGTTAAGCCCATTTCCCTAGTCAG		Brain-Derived Neurotrophic Factor
Cabp7	NM_138948.3	259-358	AACGAGGTGGAGCTGGAGGTTATCATCCAGCGGCTAGACATGGATGGTGACGGCCAAGTGGACTTTGAGGAGTTTGTAACCCTCCTGGGACCCAAGCTCT		Calcium Binding Protein 7
Cacna1h	NM_021415.4	3213-3312	ATCGTCACTGTGTTTCAGATCTTGACACAGGAAGACTGGAATGTGGTTCTTTACAACGGCATGGCTTCCACCTCGTCCTGGGCTGCCCTTTACTTTGTGG		Calcium Voltage-Gated Channel Subunit Alpha1 H
Cacna1i	NM_001044308.2	9301-9400	TGCCCTGGCTTATTCCTGTCTTCGGCTCTGGTCCTGGCTTTCCCTCAGAGGAGGATGAACGAATCATGAGCAGTACTTACCTGTCTGCTTGTCCCTAATA		Calcium Voltage-Gated Channel Subunit Alpha1 I
Cacng2	NM_007583.2	645-744	GACGCGGACTACGAAGCTGACACCGCAGAGTATTTCCTCCGGGCCGTGAGGGCCTCGAGTATCTTCCCGATCCTGAGTGTGATCCTGCTTTTCATGGGTG		Calcium Voltage-Gated Channel Auxiliary Subunit Gamma 2
Cadps	NM_001042617.1	797-896	GACTGTCAAAGACCGGTTCCAGGCTTTTCTCAATGGGGAGACCCAAATCGTAGCTGATGAAGCCTTTATGAATGCTGTCCAGAGCTACTATGAGGTGTTT		Calcium Dependent Secretion Activator
Calb1	NM_009788.4	344-443	ATGGAAAAATAGGAATTGTAGAGTTGGCTCACGTCTTACCCACAGAAGAGAATTTCTTGCTGCTCTTTCGATGCCAGCAACTGAAGTCCTGCGAGGAATT		Calbindin 1
Camk4	NM_009793.3	3281-3380	GTTTCTCCAGGCTGTTAGAGTGTCAGCACTTCAGCAGGTCAAGCACAAACCTCTGACAGCTTTTGGGGAAGGAGACAGTGTGGTGCTTTGAGCATTTTGT		Calcium/Calmodulin Dependent Protein Kinase IV
Chrnb2	NM_009602.4	4471-4570	AGGAAACCATCTATCTTTAAATTTGAGGGCCAGGGATCAACGGAATCCACTTGTACGTGATGCCAATTTATCCTGAGCAACACTTCTAGCCCACAAAGCT		Cholinergic Receptor Nicotinic Beta 2 Subunit
Drd2	NM_010077.2	631-730	GAATGAGTGTATCATTGCCAACCCTGCCTTCGTGGTCTACTCCTCCATCGTCTCGTTCTACGTGCCCTTCATCGTCACCCTGCTGGTCTATATCAAAATC		Dopamine Receptor D2
Fos	NM_010234.2	1331-1430	AGCTGGTGCATTACAGAGAGGAGAAACACGTCTTCCCTCGAAGGTTCCCGTCGACCTAGGGAGGACCTTACCTGTTCGTGAAACACACCAGGCTGTGGGC		Fos Proto-Oncogene
Gabra1	NM_010250.4	906-1005	AAGAATTTTGGACCGACTGCTGGACGGTTATGACAATCGTCTGAGACCAGGTTTGGGAGAGCGTGTAACTGAAGTGAAGACCGACATTTTCGTCACCAGT		Gamma-Aminobutyric Acid Type A Receptor Alpha1 Subunit
Gabrg2	NM_177408.5	1614-1713	TTAGAACAAGAGCTGTTACACTGAGCAAGATACCTTTGAGCAACAGCAATGAAAACAGTGGAAGCTGGGAGGGTTTAAAGTGGCATTATCAGTCTTTGAC		Gamma-Aminobutyric Acid Type A Receptor Gamma2 Subunit
Gapdh	NM_001001303.1	891-990	AGGTTGTCTCCTGCGACTTCAACAGCAACTCCCACTCTTCCACCTTCGATGCCGGGGCTGGCATTGCTCTCAATGACAACTTTGTCAAGCTCATTTCCTG	HK	Glyceraldehyde-3-Phosphate Dehydrogenase
Glra3	NM_080438.2	757-856	GGACTTGCGGTACTGCACTAAACACTACAATACAGGAAAGTTTACATGCATAGAAGTGCGATTCCATCTTGAGCGTCAGATGGGCTATTACTTGATCCAG		Glycine Receptor Alpha 3
Gnao1	NM_010308.3	755-854	GGGCCATGGACACTTTGGGCGTGGAGTATGGTGACAAGGAGAGGAAGACGGACTCCAAGATGGTGTGTGACGTGGTGAGTCGTATGGAAGACACTGAACC		G Protein Subunit Alpha O1
Gphn	NM_145965.2	1213-1312	AAAGCCTTCATTACAGTCCTGGAGATGACTCCGGTGCTTGGTACAGAAATCATCAATTACCGAGATGGAATGGGGCGAGTCCTTGCTCAAGATGTATATG		Gephirin
Gria2	NM_001039195.1	301-400	GACCTCAAAATGCAGAGGATCTAATTTGCTGAGGAAAACGGTCAAAGAAGGAAAAGGAGGAAAGGGAAACGAGGGGATATTTTGTGGATGCTCTACTTTT		Glutamate Ionotropic Receptor AMPA Type Subunit 2
Grin1	NM_008169.2	493-592	ACAGATGGCCCTGTCAGTGTGTGAGGACCTCATCTCTAGCCAGGTCTACGCTATCCTAGTTAGTCACCCGCCTACTCCCAACGACCACTTCACTCCCACC		Glutamate Ionotropic Receptor NMDA Type Subunit 1
Grin2b	NM_008171.3	6341-6440	GGGAAAGCTCTTCGTATAAGGCTTTGTGAAAGAGCCATTACAGTAGGGTGAGAGAGGGGGATGTTTTTAGTCATTAACGGTAGGGTTAGTGAGAAAGGGG		Glutamate Ionotropic Receptor NMDA Type Subunit 2B
Hcn1	NM_010408.3	5009-5108	GCACTTAATTGCTAACGGATCCTACCTTGTGTGAAACAATCAGCAATGCTAGGTAACGTGATGTCATTCCTGTAATGCTAGTGACCAATGGTATCCTGTT		Hyperpolarization Activated Cyclic Nucleotide Gated Potassium Channel 1
Hcn3	NM_008227.1	2847-2946	GTGCCAGTGCGTCCTCTCTTCCCATCTCCTTTGTCGTAGCTGGGTACCGTCAATTATCTAGTACAGCCAACAGATGTCTAGAGCCCTGGGTGTGAACATC		Hyperpolarization Activated Cyclic Nucleotide Gated Potassium Channel 3
Hdac3	NM_010411.2	1026-1125	GGCCATTAGTGAGGAACTTCCCTATAGTGAATACTTCGAGTACTTTGCCCCAGATTTCACACTCCATCCAGATGTCAGCACCCGCATCGAGAATCAGAAC	HK	Histone Deacetylase 3
Hpca	NM_001130419.1	1326-1425	GGGGTCCCCAAACTCAACCTGCCTCTTTGCACTTAGATAACCACAGATTTACCCCGTCTGTACTCTGTATTTCACCTCTCTCTCTCGTGCACTCACGCAA		Hippocalcin
Hprt	NM_013556.2	31-130	TGCTGAGGCGGCGAGGGAGAGCGTTGGGCTTACCTCACTGCTTTCCGGAGCGGTAGCACCTCCTCCGCCGGCTTCCTCCTCAGACCGCTTTTTGCCGCGA	HK	Hypoxanthine Phosphoribosyltransferase
Ica1	NM_010492.3	855-954	CTCCCAGCAAAGGTTGGCCTTGAGAAACCCTTTGTGTCGATTTCACCAAGAAGTAGAAACTTTTAGACATCGGGCCATCTCTGATACCTGGCTGACAGTG		Islet Cell Autoantigen 1
Kcnc2	NM_001025581.1	343-442	CAACGGCGGCAGCGACCACCCTGGGGGAGGCCGCGAATTCTTCTTCGATCGCCACCCAGGAGTATTCGCCTATGTGCTCAATTACTACCGCACGGGCAAG		Potassium Voltage-Gated Channel Subfamily C Member 2
Kcnh1	NM_001038607.1	387-486	GCCAGACCTTTGAGAACTACGAGATGAATTCCTTCGAAATTCTGATGTACAAGAAGAACAGGACACCTGTGTGGTTTTTTGTGAAGATCGCTCCGATCAG		Potassium Voltage-Gated Channel Subfamily H Member 1
Kcnip2	NM_145703.1	446-545	TCAATGCCTTTGACACCAACCATGATGGCTCTGTCAGTTTTGAGGACTTTGTGGCTGGTTTGTCAGTGATTCTTCGGGGAACCATAGATGATAGACTGAA		Potassium Voltage-Gated Channel Interacting Protein 2
Kcnq1	NM_008434.2	657-756	GGGCATCTGGGGCCGGCTACGTTTTGCCCGGAAGCCCATTTCCATCATTGACCTCATCGTGGTTGTAGCCTCTATGGTTGTCCTCTGCGTGGGTTCCAAA		Potassium Voltage-Gated Channel Subfamily Q Member 1
Kirrel3	NM_001190912.1	2981-3080	GGGCACTCGTGGCAGCTAGAACTTTGCTTTTATGAAACTGCCGTCCACTTTCCTAGCTCCTCTTGCTGCCCATAAGCCATCCCTGGTGTCTGTATTCCTT		Kirre Like Nephrin Family Adhesion Molecule 3
Klf9	NM_010638.4	2676-2775	TGTCTGCATCAGTATCCCTACCACTACTTAGCTTGTATCTAGGTGTCTACACAATGGCCTGAACCACTATATCCATCCTTTGCCATTTACTGAAAAACTT		Kruppel Like Factor 9
L1cam	NM_008478.3	3561-3660	TGAAGACTAATGGAACTGGCCCTGTGCGAGTTTCTACTACAGGTAGCTTTGCCTCCGAGGGCTGGTTCATCGCCTTTGTCAGCGCTATCATTCTCTTGCT		L1 Cell Adhesion Molecule
Lrp11	NM_172784.3	1655-1754	CCATTACATCTGAGGAATCGGACTACCTCATCAATGGGATGTATCTGTAACAACGCTATTTAAGCAGCTCGGGGCAAGGATGGCTATCACTCACAATCTG		LDL Receptor Related Protein 11
Mbp	NM_010777.3	762-861	TGCCAGGCATGGCTTCCTCCCAAGGCACAGAGACACGGGCATCCTTGACTCCATCGGGCGCTTCTTTAGCGGTGACAGGGGTGCGCCCAAGCGGGGCTCT		Myelin Basic Protein
Myo5b	NM_201600.2	5535-5634	GTTTCCATATAACCCATCTGCTCTGACCATGGACTCGATCCACATCCCGGCCTGTCTCAACCTGGAGTTTCTCAATGAAGTCTGAGGATGCGTGTTTCCG		Myosin VB
Ncan	NM_007789.3	4931-5030	GCAATCATCCTTTCTCAACCACCTGAAGGTGACAGGCATACGCCGTCGTGTGTGGCAGTTTCGTGGCTTTGTGATGAAAAATCTCCCACACCCGTGTGCA		Neurocan
Nell1	NM_001037906.2	2575-2674	ACCAAAGTCTCCATCAGAGGAAGGCGTTTGGGTTGCCTTTACCACTTTGCTCATCCTTGCTGACCTAGTCTAGATGCCTGCAGTACCGTGTATTTCGGTC		Neural EGFL Like 1
Neurod1	NM_010894.2	565-664	CCTGCGCTCAGGCAAAAGCCCTGATCTGGTCTCCTTCGTACAGACGCTCTGCAAAGGTTTGTCCCAGCCCACTACCAATTTGGTCGCCGGCTGCCTGCAG		Neuronal Differentiation 1
Nfasc	NM_001160316.1	4936-5035	CTCTTCGTATGCCTTATACAGCTCGGATCTAACCCTGCGGTTCCCAGATCCCTAGCCCTATTCTGCAAGTCTTGATGCCTCCAGTGATGTGTGTCTCGGG		Neurofascin
Nrxn1	NM_001346960.1	2014-2113	GTGGATGAGAGTCGAAACTACATCAGTAACTCAGCACAGTCCAATGGGGCTGTGGTCAAGGAGAAGCAACCCAGCAGTGCTAAAAGCGCCAACAAAAACA		Neurexin 1
Ntrk3	NM_008746.5	1213-1312	GGCCAACCAGACCATCAACGGCCACTTCCTGAAGGAGCCCTTTCCAGAGAGCACAGATTTCTTTGACTTTGAGTCTGATGCGAGCCCTACACCTCCTATC		Neurotrophic Receptor Tyrosine Kinase 3
Nxph1	NM_008751.5	1161-1260	GCTCTTGTTGACTGGTGCACACATGCTAGTGGAAAACAATTGATGTCATTTCTGCACAGTCAGCTTCATCTCTCAGCATAGTTGTAAATCACCATAGATC		Neurexophilin 1
Olfm1	NM_001038612.1	555-654	GGAGAAGGTGCAAAACATGTCTCAATCCATAGAAGTCTTGGACAGGCGAACTCAGAGAGACCTGCAGTACGTGGAGAAGATGGAGAACCAGATGAAAGGC		Olfactomedin 1
Olfm3	NM_153157.3	889-988	TTCGTGAATACAAGTCCATTGCAGACTTTGTGAGTGGAGCTGAATCAAGGACATACAACCTCCCTTTCAAGTGGGCAGGAACTAACCATGTTGTCTACAA		Olfactomedin 3
Oprm1	NM_001039652.1	1197-1296	GATTCCAGAAACCACTTTCCAGACTGTTTCCTGGCACTTCTGCATTGCCTTGGGTTACACAAACAGCTGCCTGAACCCAGTTCTTTATGCGTTCCTGGAT		Opioid Receptor Mu 1
Pgk1	NM_008828.2	37-136	CCGGCATTCTGCACGCTTCAAAAGCGCACGTCTGCCGCGCTGTTCTCCTCTTCCTCATCTCCGGGCCTTTCGACCTCACGGTGTTGCCAAAATGTCGCTT	HK	Phosphoglycerate Kinase 1
Ppia	NM_008907.1	391-490	CCAAGACTGAATGGCTGGATGGCAAGCATGTGGTCTTTGGGAAGGTGAAAGAAGGCATGAACATTGTGGAAGCCATGGAGCGTTTTGGGTCCAGGAATGG	HK	Peptidylprolyl Isomerase A
Prkcb	NM_008855.2	8333-8432	CAGAGTCCATTGCCGAGCCTGTGTGTAAGGCTTCAGGCCGAATGTCTGTTACCAATTCCAGTCTTCCAGGATTCATGGTGCCTCTATTGGCATCCGTCAT		Protein Kinase C Beta
Rest	NM_011263.1	886-985	GAACGCCCGTATAAATGTGAACTTTGTCCTTACTCAAGCTCTCAGAAGACTCATCTAACGCGACACATGCGGACTCATTCAGGTGAGAAGCCATTTAAAT		RE1 Silencing Transcription Factor
Scg2	NM_009129.2	1571-1670	ATCTAGAGCCAACCAGATTCCCAAAGTAGCCTGGATCCCTGATGTTGAAAGCAGACAAGCACCTTATGAAAATCTGAATGACCAAGAATTGGGAGAGTAC		Secretogranin II
Scn2a	NM_001099298.2	1683-1782	TAGACTGACCTACGAGAAGAGGTTTTCCTCTCCACACCAGTCTCTCTTGAGCATCCGAGGCTCCCTTTTTTCTCCGAGACGCAACAGTAGAGCAAGCCTT		Sodium Voltage-Gated Channel Alpha Subunit 2
Scn3a	NM_018732.3	1220-1319	TGGAAGGACTATATCGCAGATGACAGCCACTTTTATGTTTTGGATGGACAAAAAGATCCTTTACTTTGTGGAAATGGGTCCGATGCAGGACAATGTCCAG		Sodium Voltage-Gated Channel Alpha Subunit 3
Scn3b	NM_001083917.1	2869-2968	TCTTCTTCCCATCCTTCTACTTTGAATCCCAGACTAGACGTGCGCAGCTCTGGAGCCTTTCCTGGTGTGCTACTGCTTACTAAAGGGCTTAGAAGAGTTC		Sodium Voltage-Gated Channel Beta Subunit 3
Scn8a	NM_011323.3	1193-1292	TACGAGCGGCTGGGAAAACGTACATGATCTTCTTTGTCTTGGTGATCTTCGTGGGTTCTTTCTATTTGGTGAACTTGATCTTGGCTGTGGTGGCCATGGC		Sodium Voltage-Gated Channel Alpha Subunit 8
Shank2	NM_001113373.2	1220-1319	TTCACACCCACGCCAGCATTTCCAGCCCTGCAGTACCTGGAGTCCGTGGATGAAGGTGGGGTGGCATGGCAAGCCGGACTAAGGACCGGGGACTTCTTGA		SH3 And Multiple Ankyrin Repeat Domains 2
Slc12a5	NM_020333.2	5619-5718	TAGCTAGATGTTCCATGTCCATCCAGGTGACTTCTACTCTGAGTGCAATATTTCAGTAGCCTGGTAGTGAGAAGAGTGTCGCTTCTGTTTCAGCAGACCT		Solute Carrier Family 12 Member 5
Snap25	NM_011428.3	796-895	GCCAACCAACGTGCAACAAAGATGCTGGGAAGTGGTTAAATTTGCCCTTCTGCTGTGCTCTCCTCCAAATGTTGTTGGACAAGAGAGCTCCTTCATGCTT		Synaptosome Associated Protein 25
Sst	NM_009215.1	47-146	CCTGCGACTAGACTGACCCACCGCGCTCCAGCTTGGCTGCCTGAGGCAAGGAAGATGCTGTCCTGCCGTCTCCAGTGCGCCCTGGCTGCGCTCTGCATCG		Somatostatin
Stmn2	NM_025285.2	1146-1245	CCTCCACATTTGCTCGTAATCTGCTTCCTGCCTAGAAGCGGCAAAGCCAGGCTAAGGGAATCTACCAGTCATAGCACTTATGTCTGCTCCTCATGGATTA		Stathmin 2
Stmn3	NM_009133.3	315-414	GGAGAAGATGAAGGAGTTATCTGTGCTGTCGCTCATTTGCTCCTGCTTCTACTCTCAGCCTCACCCGAACACCATCTACCAGTATGGAGATATGGAAGTG		Stathmin 3
Syn1	NM_013680.3	2931-3030	GGCATATGTGGTCCTCATTCATGCCGCCTGTGGTAATGCGTACAGTGGCACTGTTTTTGTGGTCTGCATCTTCCTCCAACCTCCACTCCTTGCCTGGACT		Synapsin 1
Syp	NM_009305.2	733-832	TGTTTGGCTTCCTGAACCTGGTGCTCTGGGTTGGCAACCTATGGTTCGTGTTCAAGGAGACAGGCTGGGCCGCCCCATTCATGCGCGCACCTCCAGGCGC		Synaptophysin
Syt2	NM_009307.3	2506-2605	GAAGTCCCATTACTCAGAAAGCCTAGAATTAAGCTCCTGGATCTTTGCCTCGTCCCTCGTCCCTGCAGAGTACAAGCAGCGCGGTCATTTGCATTCACGC		Synaptotagmin 2
Syt4	NM_009308.3	1121-1220	TCTGGTCTCTCTCTGTTATCAGTCCACTACAAACACGCTCACTGTGGTGGTCTTAAAAGCGCGGCACCTACCGAAATCTGATGTGTCTGGACTTTCAGAT		Synaptotagmin 4
Syt7	NM_018801.3	991-1090	TGGAATGAGACCTTTCTATTTGAAGGGTTTCCCTACGAGAAAGTGGTGCAGAGGGTCCTCTACCTCCAGGTCCTGGATTATGACCGTTTCAGCCGCAATG		Synaptotagmin 7
Unc5d	NM_153135.3	733-832	TAGGAAGGCATCTGTGCGCATAGCCTATTTACGGAAAAACTTTGAACAAGATCCACAAGGCAGGGAGGTTCCTATTGAAGGCATGATCGTGCTGCATTGT		Unc-5 Netrin Receptor D
