# Supplementary material for: Mild Inactivation of RE-1 Silencing Transcription Factor (REST) Reduces Susceptibility to Kainic Acid-Induced Seizures
Source: Front Cell Neurosci. 2020 Jan 10;13:580. doi: 10.3389/fncel.2019.00580 (PMC6965066; doi:10.3389/fncel.2019.00580)
Supplement: Supplementary file 3 [file Table_3.xlsx]

## Sheet: Nanostring expression data
HUGO Gene Name	Accession	Closed - Mouse#1	Closed - Mouse#2	Closed - Mouse#3	Open - Mouse#1	Open - Mouse#2	Open - Mouse#3
Adgrb2	NM_001199696.1	3174.43	2773.55	3299.9	5457.34	14845.2	7211.59
Arc	NM_018790.2	1891.08	1836.63	1749.18	4350.47	40361.5	3776.12
Bdnf	NM_007540.4	1157.19	995.4	1275.98	2883.68	5814.47	3037.57
Cabp7	NM_138948.3	2950.69	3425.64	4012.55	6925.16	5770.09	10177
Cacna1h	NM_021415.4	1122.15	1235.95	1459.14	2425.66	3694.55	3577.49
Cacna1i	NM_001044308.2	520.375	423.034	502.226	760.37	4558.17	1097.63
Cacng2	NM_007583.2	2015.1	1524.98	1790.75	3387.17	12573.8	3672.5
Cadps	NM_001042617.1	15804.9	11316.2	12112.9	27904.4	80060.1	30387.4
Calb1	NM_009788.4	5814.21	4470.01	4488.39	9240.02	28528.2	11103.5
Camk4	NM_009793.3	4335.7	2412.11	2724.3	6164.36	28224.9	6320.13
Chrnb2	NM_009602.4	1693.98	1219.1	1268.8	2872.36	9297.27	3097.11
Drd2	NM_010077.2	66.9652	104.152	56.2608	128.483	3233.97	204.716
Fos	NM_010234.2	690.291	423.33	396.585	1185.82	12924.7	860.549
Gabra1	NM_010250.4	14866.4	9013.02	10937.5	25446.1	93170.6	23753.6
Gabrg2	NM_177408.5	4166.91	2638.85	3030.37	7770.03	22519.2	7183.24
Glra3	NM_080438.2	303.504	94.7939	89.0827	206.636	1613.96	227.152
Gnao1	NM_010308.3	15078	10664.7	11848.4	25549.1	83218.4	28620.9
Gphn	NM_145965.2	1968.51	1449.56	1639.83	3803.38	11529.1	3984.38
Gria2	NM_001039195.1	21900.2	17215.3	18456.6	41288.5	112059	44746.3
Grin1	NM_008169.2	4963.86	3518.63	4224.41	8950.68	29047.1	9703.91
Grin2b	NM_008171.3	11234	8469.74	9776.39	20440.9	45892.1	22484.4
Hcn1	NM_010408.3	6309.09	4024.41	4534.35	9302.81	27106.9	9172.51
Hcn3	NM_008227.1	330.876	212.805	218.895	429.831	2039.7	505.979
Hpca	NM_001130419.1	60161.2	54313.4	62616.3	153971	163561	156204
Ica1	NM_010492.3	5710.32	3944.35	4375.88	10196.7	29797.5	10868.2
Kcnc2	NM_001025581.1	925.537	575.952	681.394	1274.49	4813.13	1444.96
Kcnh1	NM_001038607.1	2134.82	1719.02	1720.48	4375.58	17561.4	4907.31
Kcnip2	NM_145703.1	9707.65	10097.8	10418	21649.7	49316.5	28456.4
Kcnq1	NM_008434.2	20.9327	21.9535	20.1218	42.1204	97.0076	42.4582
Kirrel3	NM_001190912.1	883.503	573.249	593.766	1234.92	4633.18	1480.52
Klf9	NM_010638.4	13349.4	12099.9	12410.3	26832.3	74790	34098.4
L1cam	NM_008478.3	1851.21	1030.1	1175.52	2002.17	10963.1	2546.04
Lrp11	NM_172784.3	5508.85	4148.69	4576.58	10316.7	23863.4	11264.1
Mbp	NM_010777.3	7959.14	7609.04	6526.97	30175.2	67374.6	26218.7
Myo5b	NM_201600.2	2951.24	2568.83	2421.54	5036.78	11612	7043.25
Ncan	NM_007789.3	3713.65	2960.4	3047.91	6311.43	20984.1	7744.13
Nell1	NM_001037906.2	1518.39	924.277	1127.28	2741.71	7076.32	2579.55
Neurod1	NM_010894.2	671.751	471.222	542.712	1199.35	1709.13	1409.43
Nfasc	NM_001160316.1	2566.25	2661.75	2995.57	5989.92	16807.2	8779.25
Nrxn1	NM_001346960.1	13389.1	8642.51	9903.21	22219.1	65834.1	23451.4
Ntrk3	NM_008746.5	7492.51	6135.63	7206.28	14146.6	37248.1	16294.8
Nxph1	NM_008751.5	2168.38	1392.68	1294.21	3226	14736	3243.23
Olfm1	NM_001038612.1	32215.4	25203.5	27875.4	64600	126386	72601
Olfm3	NM_153157.3	1084.87	623.366	672.6	1673.05	8792.12	1458.1
Oprm1	NM_001039652.1	451.258	286.88	254.651	588.833	4120.21	621.459
Prkcb	NM_008855.2	23248.6	16004.7	19477.5	36573.5	128792	44009.1
Rest	NM_011263.1	315.369	234.788	220.658	728.434	1849.78	749.089
Scg2	NM_009129.2	7883.24	6952.91	8191.44	17302.3	62303.8	18180.8
Scn2a	NM_001099298.2	15042.4	9184.76	10397.3	23067.1	79308.7	24914.3
Scn3a	NM_018732.3	1514.3	1201.47	1276.08	2860.22	7384	3397.03
Scn3b	NM_001083917.1	9378.41	8560.92	9991.18	20800.4	31903.5	25468.6
Scn8a	NM_011323.3	5225.67	4023.72	4512.8	9261.17	26139.7	10380.1
Shank2	NM_001113373.2	1995.91	1644.86	1711.88	3168.3	10378.1	4190.21
Slc12a5	NM_020333.2	15183.1	10729	11486	25412.2	95501	26157.2
Snap25	NM_011428.3	19858.6	12460	14562.4	33717.4	110866	33778.7
Sst	NM_009215.1	6896.45	4259.92	5040.15	11576.4	38867.1	10367.5
Stmn2	NM_025285.2	22755.9	14338.6	14923.4	32166.4	115290	35118.5
Stmn3	NM_009133.3	34155	21454.9	22982.1	52082.8	187507	50583.4
Syn1	NM_013680.3	13474.4	9018.73	10395.9	19670.4	73817.3	23962.2
Syp	NM_009305.2	18773.8	12482.2	13674.3	27145.1	101566	30147.2
Syt2	NM_009307.3	1052.45	715.023	1001.15	2031.54	9788.84	1844.95
Syt4	NM_009308.3	5547.68	3667.28	3853.17	7909.15	35377.9	8417.01
Syt7	NM_018801.3	8196.92	7310.69	8227.37	16274.8	43666.6	21200.1
Unc5d	NM_153135.3	948.308	523.817	487.769	1246.87	8975.36	1269.19
